# Supplementary material for: A Novel Multilayer Natural Coating for Fed-State Gastric Protection
Source: Pharmaceutics. 2022 Jan 26;14(2):283. doi: 10.3390/pharmaceutics14020283 (PMC8879697; doi:10.3390/pharmaceutics14020283)
Supplement: Supplementary file 1 [file pharmaceutics-14-00283-s001.zip]

Archive with 1 entries (1 files):
- pharmaceutics-1503678-supplementary.pdf
